# Supplementary material for: Performance Evaluation of Four Deep Learning-Based CAD Systems and Manual Reading for Pulmonary Nodules Detection, Volume Measurement, and Lung-RADS Classification Under Varying Radiation Doses and Reconstruction Methods
Source: Diagnostics (Basel). 2025 Jun 26;15(13):1623. doi: 10.3390/diagnostics15131623 (PMC12248771; doi:10.3390/diagnostics15131623)
Supplement: Supplementary file 1 [file diagnostics-15-01623-s001.zip]

Archive with 1 entries (1 files):
- diagnostics-3691310-SI.pdf
